# Supplementary material for: Genomic Analysis of Carbapenem-Resistant Acinetobacter baumannii Isolates Belonging to Major Endemic Clones in South America
Source: Front Microbiol. 2020 Nov 30;11:584603. doi: 10.3389/fmicb.2020.584603 (PMC7734285; doi:10.3389/fmicb.2020.584603)
Supplement: Supplementary file 1 [file Table_1.XLSX]

## Sheet: Plan1
Table S1. Antimicrobial susceptibility profile, intrinsic and acquired antimicrobial resistance determinants and amino acid substitutions in antimicrobial resistance associated genes.
Isolate	MIC (μg/mL)a											β-lactamase encoding genes	Aminoglycoside modifying enzymes	Sulfamethoxazole resistance determinants	Trimethoprim resistance determinants	Phenicols resistance determinants	Macrolide resistance determinants	Quinolone Resistance Determining Region (QRDR)		Polymyxin resistance associated genes						Outer Membrane Proteins (OMPs)					Efflux system AdeABC
	CAZb	FEPb	IPM	MEM	GEN	AMK	CIP	MINb	TGCb	PMBb	CSTb							GyrA	ParC	PmrAc	PmrBc	LpxAc	LpxCc	LpxDc	EptAd	OmpAe	OmpWe	OccAb1e	Omp33-36e	CarOe	AdeBe	AdeAe	AdeSe	AdeRe
52944	>128	128	128	256	8	512	>64	2	16	64	128	blaOXA-65, ISAba1+blaADC-182, ISAba1+blaOXA-23, blaTEM-1	aadA1, aph(3')-VIa, strA, strB	sul2	dfrA1	floR-like	-	Ser83Leu	Ser80Leu	Ser119Thr	Dup-Val18-Ile28	WT	WT	Val3Ala	y	Gly52Ser, Thr144Asn	WT	Ile121Leu, Leu293Ile, Arg445His	WT	WT	WT	WT	Ala153Thr, Leu214Phe, Ser263Ala, Ala280Ser, Asp281Gln, Gly336Ser	Tyr31Phe, Val136Ala, Leu142Ile
61317	>128	128	64	64	>128	256	>64	0.5	8	64	>128	ISAba1+blaOXA-65, ISAba1+blaADC-182, ISAba1+blaOXA-23, blaTEM-1	aadA1, aph(3')-VIa, strA, strB, aac(6’)-Ib-like	sul2	dfrA1	floR-like	-	Ser83Leu	Ser80Leu	Ser119Thr	Dup-Val18-Ile28	WT	WT	Val3Ala	y	Gly52Ser, Thr144Asn	WT	Ile121Leu, Leu293Ile, Arg445His	WT	WT	WT	WT	Ala153Thr, Leu214Phe, Ser263Ala, Ala280Ser, Asp281Gln, Gly336Ser	Tyr31Phe, Val136Ala, Leu142Ile
61979	>128	128	64	64	>128	128	>64	0.5	8	64	>128	ISAba1+blaOXA-65, ISAba1+blaADC-182, ISAba1+blaOXA-23, blaTEM-1	aadA1, aph(3')-VIa, strA, strB, aac(6’)-Ib-like	sul2	dfrA1	floR-like	-	Ser83Leu	Ser80Leu	Ser119Thr	Dup-Val18-Ile28	WT	WT	Val3Ala	y	Gly52Ser, Thr144Asn	WT	Ile121Leu, Leu293Ile, Arg445His	WT	WT	WT	WT	Ala153Thr, Leu214Phe, Ser263Ala, Ala280Ser, Asp281Gln, Gly336Ser	Tyr31Phe, Val136Ala, Leu142Ile
63231	>128	64	128	256	>128	64	>64	≤0.25	0.5	1	1	ISAba1+blaOXA-65, ISAba1+blaADC-182, ISAba1+blaOXA-23, blaTEM-1	aadA1, aph(3')-VIa, strA, strB, aac(6’)-Ib-like	sul2	dfrA1	floR-like	-	Ser83Leu	Ser80Leu	Ω-(T92::ISAba125-like), Ser119Thr	Dup-Val18-Ile28	WT	WT	Val3Ala	y	Gly52Ser, Thr144Asn	WT	Ile121Leu, Leu293Ile, Arg445His	WT	WT	WT	WT	Ala153Thr, Leu214Phe, Ser263Ala, Ala280Ser, Asp281Gln, Gly336Ser	Tyr31Phe, Val136Ala, Leu142Ile
63485	>128	64	128	128	>128	64	>64	≤0.25	0.5	1	1	ISAba1+blaOXA-65, ISAba1+blaADC-182, ISAba1+blaOXA-23, blaTEM-1	aadA1, aph(3')-VIa, strA, strB, aac(6’)-Ib-like	sul2	dfrA1	floR-like	-	Ser83Leu	Ser80Leu	Ω-(T92::ISAba125-like), Ser119Thr	Dup-Val18-Ile28	WT	WT	Val3Ala	y	Gly52Ser, Thr144Asn	WT	Ile121Leu, Leu293Ile, Arg445His	WT	WT	WT	WT	Ala153Thr, Leu214Phe, Ser263Ala, Ala280Ser, Asp281Gln, Gly336Ser	Tyr31Phe, Val136Ala, Leu142Ile
66116	>128	128	128	128	4	64	>64	≤0.25	4	16	64	blaOXA-65, ISAba1+blaADC-182, blaOXA-72, blaTEM-1	aadA1, aph(3')-VIa, strA, strB	sul2	dfrA1	floR-like	-	Ser83Leu	Ser80Leu	Ser119Thr	Tyr149Phe, Gln240Glu	WT	WT	Val3Ala	y	Gly52Ser, Thr144Asn	WT	Ile121Leu, Leu293Ile, Arg445His	WT	WT	WT	WT	Ala153Thr, Leu214Phe, Ser263Ala, Ala280Ser, Asp281Gln, Gly336Ser	Tyr31Phe, Val136Ala, Leu142Ile
67098	>128	32	128	256	8	64	>64	0.5	0.5	1	1	blaOXA-65, ISAba1+blaADC-182, blaOXA-72, blaTEM-1	aadA1, aph(3')-VIa, strA, strB	sul2	dfrA1	floR-like	mph(E), msr(E)	Ser83Leu	Ser80Leu	Ser119Thr	Thr187Pro, Val444Ala	WT	WT	Val3Ala	y	Gly52Ser, Thr144Asn	WT	Ile121Leu, Leu293Ile, Arg445His	WT	WT	WT	WT	Ala153Thr, Leu214Phe, Ser263Ala, Ala280Ser, Asp281Gln, Gly336Ser	Tyr31Phe, Val136Ala, Leu142Ile
67510	>128	256	64	64	>128	128	>64	0.5	8	64	>128	ISAba1+blaOXA-65, ISAba1+blaADC-182, ISAba1+blaOXA-23, blaTEM-1	aadA1, aph(3')-VIa, strA, strB, aac(6’)-Ib-like	sul2	dfrA1	floR-like	-	Ser83Leu	Ser80Leu	Ser119Thr	Dup-Val18-Ile28	WT	WT	Val3Ala	y	Gly52Ser, Thr144Asn	WT	Ile121Leu, Leu293Ile, Arg445His	WT	WT	WT	WT	Ala153Thr, Leu214Phe, Ser263Ala, Ala280Ser, Asp281Gln, Gly336Ser	Tyr31Phe, Val136Ala, Leu142Ile
67745	>128	128	128	256	16	64	>64	0.5	1	1	1	blaOXA-65, ISAba1+blaADC-182, blaOXA-72, blaTEM-1	aadA1, aph(3')-VIa, strA, strB	sul2	dfrA1	floR-like	mph(E), msr(E)	Ser83Leu	Ser80Leu	Ser119Thr	Thr187Pro, Val444Ala	WT	WT	Val3Ala	y	Gly52Ser, Thr144Asn	WT	Ile121Leu, Leu293Ile, Arg445His	WT	WT	WT	WT	Ala153Thr, Leu214Phe, Ser263Ala, Ala280Ser, Asp281Gln, Gly336Ser	Tyr31Phe, Val136Ala, Leu142Ile
20189365	>128	64	128	64	4	128	>64	1	8	4	16	blaOXA-65, ISAba1+blaADC-182, blaOXA-72, blaTEM-1	aadA1, aph(3')-VIa, strA, strB	sul2	dfrA1	floR-like	-	Ser83Leu	Ser80Leu	Asp10Val, Ser119Thr	Gly414Arg	WT	WT	Val3Ala	y	Gly52Ser, Thr144Asn	WT	Ile121Leu, Leu293Ile, Arg445His	WT	WT	WT	WT	Ala153Thr, Leu214Phe, Ser263Ala, Ala280Ser, Asp281Gln, Gly336Ser	Tyr31Phe, Val136Ala, Leu142Ile
20216722	>128	128	256	256	8	128	>64	0.5	4	8	16	blaOXA-65, ISAba1+blaADC-182, blaOXA-72, blaTEM-1	aadA1, aph(3')-VIa, strA, strB	sul2	dfrA1	floR-like	mph(E), msr(E)	Ser83Leu	Ser80Leu	Ser119Thr	Arg263Cys	WT	WT	Val3Ala	y	Gly52Ser, Thr144Asn	WT	Ile121Leu, Leu293Ile, Arg445His	WT	WT	WT	WT	Ala153Thr, Leu214Phe, Ser263Ala, Ala280Ser, Asp281Gln, Gly336Ser	Tyr31Phe, Val136Ala, Leu142Ile
182122	8	64	128	32	≤0.5	16	>64	0.5	16	32	>128	blaOXA-51, ISAba1+blaADC-181, ISAba1+blaOXA-23	aph(3')-VIa	-	-	-	-	Ser83Leu	Ser80Leu	Ile18Thr, Thr44Asn, Glu133Gln, Thr168Ser	Ala28Thr, Lys45Gln, His54Tyr, Phe65Leu, Lys67Arg, Ile76Leu, His86Asn, Leu93Phe, Glu99Gln, Gln110Glu, Ile112Val, Arg165Ser, Lys179Met, Glu210Asp, Glu320Asp, Ile322Val, His362Asn, Tyr363Phe	WT	WT	Val63Ile, Lys117Glu	n	Gly52Ala	WT	Ile121Leu, Leu293Ile, Arg445His	WT	Thr77Ser, Val80Leu, Val82Ile, Leu89Met, Asn94Lys, Asn95Leu, Val96Ala, Ile118Val, Leu125Val, Asp128Gln, Δ-Arg134-Arg160, Ω- Asn134-Val-Gly-Thr-Asn-Ala-Ser-Val-Glu-Ile-Asp-Gly-Asn-Arg-Phe-Asn-Gly-Gly-Ala-Asn-Gly-Val-Ser-Ile-Ala158, Lys162Asn, Met163Leu, Ser164Lys, Lys166Asp, Leu173Ile, Ile181Phe, Thr196Ser, Glu202Ser, Δ-Thr204-Glu228, Ω-Ala204-Ser-Asn-Asn-Asp-Ala-Leu-Ile-Val-Gly-Ser-Asp-Gly-Arg-Thr…	WT	Ala368Leu, Thr386Asn	Ala153Thr, Ser179Ile, Leu214Phe, Ser263Ala, Ala280Ser, Asp281Gln, Ser354Pro	Ile120Val, Val136Ala, Leu142Ile
71838	>128	64	128	128	2	32	32	≤0.25	0.5	≤0.25	≤0.25	blaOXA-51, ISAba1+blaADC-181, ISAba1+blaOXA-23	aph(3')-VIa	-	-	-	mph(E), msr(E)	Ser83Leu	Ser80Leu	Ile18Thr, Thr44Asn, Glu133Gln, Thr168Ser	Ala28Thr, Lys45Gln, His54Tyr, Phe65Leu, Lys67Arg, Ile76Leu, His86Asn, Leu93Phe, Glu99Gln, Gln110Glu, Ile112Val, Arg165Ser, Lys179Met, Glu210Asp, Glu320Asp, Ile322Val, His362Asn, Tyr363Phe	WT	WT	Val63Ile, Lys117Glu	n	Gly52Ala	WT	Ile121Leu, Leu293Ile, Arg445His	WT	Thr77Ser, Val80Leu, Val82Ile, Leu89Met, Asn94Lys, Asn95Leu, Val96Ala, Ile118Val, Leu125Val, Asp128Gln, Δ-Arg134-Arg160, Ω- Asn134-Val-Gly-Thr-Asn-Ala-Ser-Val-Glu-Ile-Asp-Gly-Asn-Arg-Phe-Asn-Gly-Gly-Ala-Asn-Gly-Val-Ser-Ile-Ala158, Lys162Asn, Met163Leu, Ser164Lys, Lys166Asp, Leu173Ile, Ile181Phe, Thr196Ser, Glu202Ser, Δ-Thr204-Glu228, Ω-Ala204-Ser-Asn-Asn-Asp-Ala-Leu-Ile-Val-Gly-Ser-Asp-Gly-Arg-Thr…	WT	Ala368Leu, Thr386Asn	Ala153Thr, Ser179Ile, Leu214Phe, Ser263Ala, Ala280Ser, Asp281Gln, Ser354Pro	Ile120Val, Val136Ala, Leu142Ile
206182	128	>256	>256	256	>128	256	>64	1	16	8	16	blaOXA-65, ISAba1+blaADC-183, blaOXA-72, blaTEM-1	aac(3)-Ia, aadA1, aph(3’)-Ia, aph(3')-VIa, strA, strB	sul1, sul2	dfrA1	floR-like	-	Ser83Leu	Ser80Leu	Ser119Thr	Ser14Ala	WT	WT	Val3Ala	y	Gly52Ser, Thr144Asn	WT	Ile121Leu, Leu293Ile, Arg445His	WT	WT	WT	WT	Phe92Leu, Ala153Thr, Leu214Phe, Ser263Ala, Ala280Ser, Asp281Gln, Gly336Ser	Tyr31Phe, Val136Ala, Leu142Ile
71813	>128	128	256	256	4	64	>64	≤0.25	0.5	≤0.25	≤0.25	blaOXA-51, ISAba1+blaADC-181, ISAba1+blaOXA-23	aph(3')-VIa	-	-	-	mph(E), msr(E)	Ser83Leu	Ser80Leu	Ile18Thr, Thr44Asn, Glu133Gln, Thr168Ser	Ala28Thr, Lys45Gln, His54Tyr, Phe65Leu, Lys67Arg, Ile76Leu, His86Asn, Leu93Phe, Glu99Gln, Gln110Glu, Ile112Val, Arg165Ser, Lys179Met, Glu210Asp, Glu320Asp, Ile322Val, His362Asn, Tyr363Phe	WT	WT	Val63Ile, Lys117Glu	n	Gly52Ala	WT	Ile121Leu, Leu293Ile, Arg445His	WT	Thr77Ser, Val80Leu, Val82Ile, Leu89Met, Asn94Lys, Asn95Leu, Val96Ala, Ile118Val, Leu125Val, Asp128Gln, Δ-Arg134-Arg160, Ω- Asn134-Val-Gly-Thr-Asn-Ala-Ser-Val-Glu-Ile-Asp-Gly-Asn-Arg-Phe-Asn-Gly-Gly-Ala-Asn-Gly-Val-Ser-Ile-Ala158, Lys162Asn, Met163Leu, Ser164Lys, Lys166Asp, Leu173Ile, Ile181Phe, Thr196Ser, Glu202Ser, Δ-Thr204-Glu228, Ω-Ala204-Ser-Asn-Asn-Asp-Ala-Leu-Ile-Val-Gly-Ser-Asp-Gly-Arg-Thr…	WT	Ala368Leu, Thr386Asn	Ala153Thr, Ser179Ile, Leu214Phe, Ser263Ala, Ala280Ser, Asp281Gln, Ser354Pro	Ile120Val, Val136Ala, Leu142Ile
278860	>128	>256	>256	128	4	128	>64	1	8	64	>128	blaOXA-65, ISAba1+blaADC-182, ISAba1+blaOXA-23, blaTEM-1	aadA1, aph(3')-VIa, strA, strB	sul2	dfrA1	floR-like	-	Ser83Leu	Ser80Leu	Ser119Thr	Thr187Phe, Leu272Phe	WT	WT	Val3Ala	y	Gly52Ser, Thr144Asn	WT	Ile121Leu, Leu293Ile, Arg445His	WT	WT	WT	WT	Ala153Thr, Leu214Phe, Ser263Ala, Ala280Ser, Asp281Gln, Gly336Ser	Tyr31Phe, Val136Ala, Leu142Ile
300736	>128	>256	>256	128	16	128	>64	1	16	16	64	blaOXA-65, ISAba1+blaADC-182, ISAba1+blaOXA-23, blaTEM-1	aadA1, aph(3')-VIa, strA, strB	sul2	dfrA1	floR-like	-	Ser83Leu	Ser80Leu	Ser119Thr	Thr187Phe, Leu272Phe	WT	WT	Val3Ala	y	Gly52Ser, Thr144Asn	WT	Ile121Leu, Leu293Ile, Arg445His	WT	WT	WT	WT	Ala153Thr, Leu214Phe, Ser263Ala, Ala280Ser, Asp281Gln, Gly336Ser	Tyr31Phe, Val136Ala, Leu142Ile
10042	>128	128	64	128	>128	64	>64	0.5	4	64	>128	ISAba1+blaOXA-51, ISAba1+blaADC-181, ISAba1+blaOXA-23, blaTEM-1	aac(3)-IIa, aph(3')-VIa	sul2	dfrA1	-	-	Ser83Leu	Ser80Leu	Ile18Thr, Thr44Asn, Glu133Gln, Thr168Ser	Ala28Thr, Lys45Gln, His54Tyr, Phe65Leu, Lys67Arg, Ile76Leu, His86Asn, Leu93Phe, Glu99Gln, Gln110Glu, Ile112Val, Arg165Ser, Lys179Met, Glu210Asp, Glu320Asp, Ile322Val, Val351Gly, His362Asn, Tyr363Phe	WT	WT	Val63Ile, Lys117Glu	n	Gly52Ala	WT	Ile121Leu, Leu293Ile, Arg445His	WT	Thr77Ser, Val80Leu, Val82Ile, Leu89Met, Asn94Lys, Asn95Leu, Val96Ala, Ile118Val, Leu125Val, Asp128Gln, Δ-Arg134-Arg160, Ω- Asn134-Val-Gly-Thr-Asn-Ala-Ser-Val-Glu-Ile-Asp-Gly-Asn-Arg-Phe-Asn-Gly-Gly-Ala-Asn-Gly-Val-Ser-Ile-Ala158, Lys162Asn, Met163Leu, Ser164Lys, Lys166Asp, Leu173Ile, Ile181Phe, Thr196Ser, Glu202Ser, Δ-Thr204-Glu228, Ω-Ala204-Ser-Asn-Asn-Asp-Ala-Leu-Ile-Val-Gly-Ser-Asp-Gly-Arg-Thr…	WT	Ala368Leu, Thr386Asn	Ala153Thr, Ser179Ile, Leu214Phe, Ser263Ala, Ala280Ser, Asp281Gln, Ser354Pro	Ile120Val, Val136Ala, Leu142Ile
Abbreviations: AMK, amikacin; CAZ, ceftazidime; CIP, ciprofloxacin; CST, colistin; FEP, cefepime; GEN, gentamicin; IPM, imipenem; MEM, meropenem; MIC, minimal inhibitory concentration; MIN, minocycline; PMB, polymyxin B; SAM, ampicillin/sulbactam; TGC, tigecycline.
a In vitro susceptibility according to BrCAST/EUCAST clinical breakpoints are highlighted in the grey boxes.
b Clinical breakpoints not established by BrCAST/EUCAST. BrCAST provided breakpoints for both polymyxins, while EUCAST provided only for colistin.
c Amino acid positions are based on sequences of reference strain A. baumannii ATCC 19606. Amino acid substitutions observed only in polymyxin-resistant isolates are highlighted in bold. Dup-, duplication; Ω-, insertion; WT-, wild type.
d Indicates presence (y) or absence (n) or eptA.
e Amino acid positions are based on sequences of reference strain A. baumannii ATCC 19606. Dup-, duplication; Ω-, insertion; WT-, wild type.
